# Supplementary material for: Abundant and cosmopolitan lineage of cyanopodoviruses lacking a DNA polymerase gene
Source: ISME J. 2022 Nov 10;17(2):252–62. doi: 10.1038/s41396-022-01340-6 (PMC9860041; doi:10.1038/s41396-022-01340-6)
Supplement: Supplementary file 2 — Supplementary Table 1 [file 41396_2022_1340_MOESM2_ESM.xlsx]

## Sheet: P-SCSP1a
Supplementary Table 1A. Annotated genes of P-SCSP1a (GenBank accession number OM416763).
Gene locus_tag	Strand	Left	Rigth	AA length	Putative function	Best hit in NCBI nr database	E-value	AA identity (%)
P-SCSP1a_00001	+	457	666	69	unknown	no significant hit	/	/
P-SCSP1a_00002	+	660	983	107	unknown	hypothetical protein [uncultured Mediterranean phage uvMED]	5e-16	45.71
P-SCSP1a_00003	+	970	1164	64	unknown	no significant hit	/	/
P-SCSP1a_00004	+	1130	3532	800	RNA polymerase	hypothetical protein [Candidatus Poribacteria bacterium]	0	65.9
P-SCSP1a_00005	+	3529	4128	199	single-stranded DNA-binding protein	hypothetical protein [Candidatus Poribacteria bacterium]	2e-35	42.47
P-SCSP1a_00006	+	4070	4513	147	endonuclease I	hypothetical protein [bacterium TMED161]	9e-48	62.02
P-SCSP1a_00007	+	4552	6171	539	DNA primase/helicase	topoisomerase [Chloroflexi bacterium]	0	72.88
P-SCSP1a_00008	+	6168	6911	247	exonuclease	hypothetical protein [Candidatus Poribacteria bacterium]	9e-120	68.31
P-SCSP1a_00009	+	6887	7087	66	unknown	hypothetical protein [uncultured Mediterranean phage uvMED]	3e-15	56.9
P-SCSP1a_00010	+	7092	7505	137	unknown	no significant hit	/	/
P-SCSP1a_00011	+	7506	9203	565	portal protein	phage tail protein [Candidatus Poribacteria bacterium]	0	60.71
P-SCSP1a_00012	+	9354	10154	266	capsid assembly scaffolding protein	hypothetical protein [Candidatus Poribacteria bacterium]	5e-75	46.95
P-SCSP1a_00013	+	10266	11252	328	major capsid protein	capsid protein [uncultured Mediterranean phage uvMED]	5e-180	78.96
P-SCSP1a_00014	+	11364	11618	84	unknown	hypothetical protein [uncultured Caudovirales phage]	4e-28	74.29
P-SCSP1a_00015	+	11606	11782	58	unknown	hypothetical protein [Thermus thermophilus]	1e-16	84.44
P-SCSP1a_00016	+	11782	12384	200	tail tubular protein	hypothetical protein [Burkholderiaceae bacterium]	1e-93	67.34
P-SCSP1a_00017	+	12387	14807	806	tail tubular protein	hypothetical protein [Burkholderiaceae bacterium]	0	63.59
P-SCSP1a_00018	+	14768	15268	166	unknown	hypothetical protein [uncultured Mediterranean phage uvMED]	1e-46	47.24
P-SCSP1a_00019	+	15271	15924	217	unknown	hypothetical protein [Ignavibacteria bacterium]	4e-34	39.35
P-SCSP1a_00020	+	15924	18785	953	unknown	hypothetical protein [Euryarchaeota archaeon]	1e-28	56.44
P-SCSP1a_00021	+	18788	26503	2571	unknown	hypothetical protein [Balneola sp.]	0	33.41
P-SCSP1a_00022	+	26503	29742	1079	fiber-like	hypothetical protein [uncultured Mediterranean phage uvMED]	0	40.81
P-SCSP1a_00023	+	29742	30194	150	unknown	no significant hit	/	/
P-SCSP1a_00024	+	30197	30403	68	unknown	no significant hit	/	/
P-SCSP1a_00025	+	30410	31690	426	unknown	hypothetical protein [Candidatus Marinimicrobia bacterium]	3e-36	56.95
P-SCSP1a_00026	+	31755	32048	97	unknown	hypothetical protein [uncultured Mediterranean phage uvMED]	9e-36	64.95
P-SCSP1a_00027	+	32054	32311	85	unknown	no significant hit	/	/
P-SCSP1a_00028	+	32422	32922	166	unknown	hypothetical protein [Methylophaga sp.]	7e-42	63.86
P-SCSP1a_00029	-	32959	33489	176	unknown	hypothetical protein [uncultured Mediterranean phage uvMED]	1e-94	83.65
P-SCSP1a_00030	-	33434	33793	119	unknown	Methylophaga	5e-42	85
P-SCSP1a_00031	-	33790	34044	84	unknown	hypothetical protein [uncultured Mediterranean phage uvMED]	1e-35	71.59
P-SCSP1a_00032	+	34163	34324	53	unknown	hypothetical protein [uncultured Mediterranean phage uvMED]	3e-22	86.27
P-SCSP1a_00033	-	34498	36240	580	terminase large subunit	DNA maturase B [Chloroflexi bacterium]	0	81.51
P-SCSP1a_00034	-	36237	36551	104	terminase small subunit	hypothetical protein [Saprospiraceae bacterium]	6e-26	62.82
P-SCSP1a_00035	+	36973	37143	56	unknown	no significant hit	/	/
P-SCSP1a_00036	+	37259	37693	144	unknown	hypothetical protein [Aestuariivirga sp.]	8e-22	35.17

## Sheet: P-SCSP2
Supplementary Table 1B. Annotated genes of P-SCSP2 (GenBank accession number OM416780).
Gene locus_tag	Strand	Left	Rigth	AA length	Putative function	Best hit in NCBI nr database	E-value	AA identity (%)
P-SCSP2_00001	+	1	150	49	unknown	hypothetical protein [uncultured Mediterranean phage uvMED]	3e-14	76.19
P-SCSP2_00002	+	143	343	66	unknown	hypothetical protein [bacterium TMED161]	1e-23	70.97
P-SCSP2_00003	+	340	651	103	unknown	hypothetical protein [bacterium TMED161]	1e-29	50
P-SCSP2_00004	+	648	872	74	unknown	hypothetical protein [bacterium TMED161]	3e-13	55.1
P-SCSP2_00005	+	892	1731	279	integrase	hypothetical protein [uncultured marine virus]	5e-151	75.46
P-SCSP2_00006	+	1731	1901	56	unknown	no significant hit	/	/
P-SCSP2_00007	+	1898	2149	83	unknown	no significant hit	/	/
P-SCSP2_00008	+	2142	4538	798	RNA polymerase	hypothetical protein [bacterium TMED161]	0	62.88
P-SCSP2_00009	+	4611	5282	223	single-stranded DNA-binding protein	hypothetical protein [uncultured phage MedDCM-OCT-S08-C159]	8e-92	63.68
P-SCSP2_00010	+	5558	5764	68	unknown	hypothetical protein [uncultured phage MedDCM-OCT-S08-C159]	6e-23	60.61
P-SCSP2_00011	+	5757	7373	538	DNA primase/helicase	hypothetical protein [bacterium TMED161]	0	84.79
P-SCSP2_00012	+	7376	8119	247	exonuclease	exonuclease [uncultured phage MedDCM-OCT-S08-C159]	2e-117	75.41
P-SCSP2_00013	+	8252	8455	67	unknown	hypothetical protein [bacterium TMED161]	2e-29	80.95
P-SCSP2_00014	+	8458	8811	117	unknown	hypothetical protein [bacterium TMED161]	5e-28	51.72
P-SCSP2_00015	+	8814	9053	79	unknown	hypothetical protein [bacterium TMED161]	3e-05	48.1
P-SCSP2_00016	+	9055	10638	527	portal protein	hypothetical protein [bacterium TMED161]	0	82.9
P-SCSP2_00017	+	10628	10783	51	unknown	hypothetical protein [uncultured phage MedDCM-OCT-S08-C159]	3e-19	75.47
P-SCSP2_00018	+	10796	11665	289	capsid assembly scaffolding protein	putative capsid assembly protein [uncultured phage MedDCM-OCT-S08-C159]	4e-112	68.49
P-SCSP2_00019	+	11658	11828	56	unknown	no significant hit	/	/
P-SCSP2_00020	+	11831	11956	41	unknown	hypothetical protein [uncultured Mediterranean phage uvMED]	0.005	76
P-SCSP2_00021	+	11937	12089	50	unknown	no significant hit	/	/
P-SCSP2_00022	+	12086	12346	86	unknown	hypothetical protein [uncultured marine virus]	2e-34	75.29
P-SCSP2_00023	+	12379	12636	85	unknown	hypothetical protein [uncultured phage MedDCM-OCT-S08-C159]	5e-44	86.75
P-SCSP2_00024	+	12758	13744	328	major capsid protein	hypothetical protein [bacterium TMED161]	0	85.37
P-SCSP2_00025	+	13874	14482	202	tail tubular protein	hypothetical protein [Methylophaga sp.]	2e-102	69.46
P-SCSP2_00026	+	14485	16944	819	tail tubular protein	hypothetical protein [bacterium TMED161]	0	74.3
P-SCSP2_00027	+	16945	17397	150	unknown	hypothetical protein [Fusobacteria bacterium]	6e-64	59.33
P-SCSP2_00028	+	17398	17958	186	unknown	hypothetical protein [uncultured phage MedDCM-OCT-S08-C151]	1e-41	56.99
P-SCSP2_00029	+	17962	20592	876	unknown	hypothetical protein [Flavobacteriaceae bacterium]	0.0003	26.47
P-SCSP2_00030	+	20594	25384	1596	unknown	hypothetical protein [uncultured phage MedDCM-OCT-S08-C151]	2e-41	32.29
P-SCSP2_00031	+	25387	28698	1103	fiber-like	hypothetical protein [uncultured Mediterranean phage uvMED]	4e-179	48.52
P-SCSP2_00032	+	28695	28859	54	unknown	hypothetical protein [uncultured Mediterranean phage uvMED]	1e-06	53.85
P-SCSP2_00033	+	28859	30172	437	unknown	hypothetical protein [uncultured marine virus]	9e-36	42.15
P-SCSP2_00034	+	30237	30521	94	unknown	hypothetical protein [Prochlorococcus phage P-RSP2]	1e-27	68.83
P-SCSP2_00035	+	30524	30994	156	unknown	hypothetical protein [uncultured Mediterranean phage uvMED]	4e-38	66
P-SCSP2_00036	-	31159	31689	176	unknown	hypothetical protein [uncultured Mediterranean phage uvMED]	6e-99	88.05
P-SCSP2_00037	-	31634	31993	119	unknown	hypothetical protein [uncultured Mediterranean phage uvMED]	4e-52	75.63
P-SCSP2_00038	-	31990	32244	84	unknown	hypothetical protein [uncultured Mediterranean phage uvMED]	1e-35	71.59
P-SCSP2_00039	+	32474	32782	102	unknown	hypothetical protein [uncultured Mediterranean phage MEDS1 group]	2e-06	30.95
P-SCSP2_00040	+	32811	33032	73	terminase small subunit	hypothetical protein [Neorhizobium tomejilense]	4e-13	55.56
P-SCSP2_00041	+	33033	34754	573	terminase large subunit	phage terminase large subunit [Desulfovibrio oxyclinae]	0	60.21
P-SCSP2_00042	+	35301	36251	316	unknown	hypothetical protein [Pseudomonadales bacterium]	1e-124	56.7
P-SCSP2_00043	+	36337	36843	168	unknown	hypothetical protein [SAR202 cluster bacterium]	5e-13	40.24
P-SCSP2_00044	+	36979	37263	94	unknown	hypothetical protein [Flavobacteriaceae bacterium]	1e-09	38.82

## Sheet: Comparison
Supplementary Table 1C. Comparison of gene orthologs between P-SCSP1a and P-SCSP2.
P -SCSP1a	P -SCSP2	Predicted gene function
P-SCSP1a_00001	NA	unknown
P-SCSP1a_00002	NA	unknown
P-SCSP1a_00003	NA	unknown
NA	P-SCSP2_00001	unknown
NA	P-SCSP2_00002	unknown
NA	P-SCSP2_00003	unknown
NA	P-SCSP2_00004	unknown
NA	P-SCSP2_00005	Integrase
NA	P-SCSP2_00006	unknown
NA	P-SCSP2_00007	unknown
P-SCSP1a_00004	P-SCSP2_00008	RNA polymerase
P-SCSP1a_00005	P-SCSP2_00009	single-stranded DNA-binding protein
NA	P-SCSP2_00010	unknown
P-SCSP1a_00006	NA	endonuclease
P-SCSP1a_00007	P-SCSP2_00011	DNA primase/helicase
P-SCSP1a_00008	P-SCSP2_00012	Exonuclease
P-SCSP1a_00009	NA	unknown
P-SCSP1a_00010	NA	unknown
NA	P-SCSP2_00013	unknown
NA	P-SCSP2_00014	unknown
NA	P-SCSP2_00015	unknown
P-SCSP1a_00011	P-SCSP2_00016	portal protein
NA	P-SCSP2_00017	unknown
P-SCSP1a_00012	P-SCSP2_00018	capsid assembly protein
NA	P-SCSP2_00019	unknown
NA	P-SCSP2_00020	unknown
NA	P-SCSP2_00021	unknown
NA	P-SCSP2_00022	unknown
P-SCSP1a_00013	P-SCSP2_00024	major capsid protein
P-SCSP1a_00014	P-SCSP2_00023	unknown
P-SCSP1a_00015	NA	unknown
P-SCSP1a_00016	P-SCSP2_00025	tail tube A
P-SCSP1a_00017	P-SCSP2_00026	tail tube B
P-SCSP1a_00018	P-SCSP2_00027	unknown
P-SCSP1a_00019	NA	unknown
P-SCSP1a_00020	NA	unknown
P-SCSP1a_00021	NA	unknown
NA	P-SCSP2_00028	unknown
NA	P-SCSP2_00029	unknown
NA	P-SCSP2_00030	unknown
P-SCSP1a_00022	P-SCSP2_00031	tail fiber-like protein
P-SCSP1a_00023	NA	unknown
P-SCSP1a_00024	NA	unknown
NA	P-SCSP2_00032	unknown
P-SCSP1a_00025	P-SCSP2_00033	unknown
P-SCSP1a_00026	P-SCSP2_00034	unknown
P-SCSP1a_00027	NA	unknown
P-SCSP1a_00028	P-SCSP2_00035	unknown
P-SCSP1a_00029; P-SCSP1a_00032	P-SCSP2_00036	unknown
P-SCSP1a_00030	P-SCSP2_00037	unknown
P-SCSP1a_00031	P-SCSP2_00038	unknown
NA	P-SCSP2_00039	unknown
P-SCSP1a_00033	P-SCSP2_00041	DNA packaging protein
P-SCSP1a_00034	P-SCSP2_00040	DNA packaging protein
P-SCSP1a_00035	NA	unknown
P-SCSP1a_00036	NA	unknown
NA	P-SCSP2_00042	unknown
NA	P-SCSP2_00043	unknown
NA	P-SCSP2_00044	unknown
NA, not available.
