# Supplementary material for: Abundant and cosmopolitan lineage of cyanopodoviruses lacking a DNA polymerase gene
Source: ISME J. 2022 Nov 10;17(2):252–62. doi: 10.1038/s41396-022-01340-6 (PMC9860041; doi:10.1038/s41396-022-01340-6)
Supplement: Supplementary file 3 — Supplementary Table 2 [file 41396_2022_1340_MOESM3_ESM.xlsx]

## Sheet: Spatiotemporal distribution
Supplementary Table 2. Relative abundances of the four cyanopodovirus clades in marine viromic datasets.
The relative abundances were calculated as the fragment recruitment estimation expressed in KPKG.
Sample label	Metagenome dataset	Region	Depth (m)	Latitude (° N)	Longitude (° W)	MPP-A	MPP-B	MPP-C	P-RSP2	Reference
11_SRF	Global Oceans Viromes (GOV)	Mediterranean Sea	5	41.6686	2.7996	0.0120006	3.14357	0.129445	0.513293	Roux et al., 2016
18_SRF	Global Oceans Viromes (GOV)	Mediterranean Sea	5	35.759	14.2574	0.00114467	9.16891	0.154763	0.340074	Roux et al., 2016
22_SRF	Global Oceans Viromes (GOV)	Mediterranean Sea	5	39.8386	17.4155	0.0130785	0.41787	0.0235999	0.193929	Roux et al., 2016
25_SRF	Global Oceans Viromes (GOV)	Mediterranean Sea	5	39.3888	19.3905	0.00285482	0.531173	0.023722	0.530291	Roux et al., 2016
31_SRF	Global Oceans Viromes (GOV)	Red Sea	5	27.16	34.835	0.00298635	5.77226	2.94113	3.09949	Roux et al., 2016
32_SRF	Global Oceans Viromes (GOV)	Red Sea	5	23.36	37.2183	0.0030046	5.38664	3.24762	1.59073	Roux et al., 2016
33_SRF	Global Oceans Viromes (GOV)	Red Sea	5	21.9467	38.2517	0.17585	13.7546	1.13123	0.053346	Roux et al., 2016
34_SRF	Global Oceans Viromes (GOV)	Red Sea	5	18.3967	39.875	0.104408	6.07533	0.33208	0.0274238	Roux et al., 2016
36_SRF	Global Oceans Viromes (GOV)	Indian Ocean	5	20.8183	63.5047	0.020007	3.30507	0.0301443	0.000620698	Roux et al., 2016
38_SRF	Global Oceans Viromes (GOV)	Indian Ocean	5	19.0393	64.4913	0.00254332	13.5035	2.46154	0.0241024	Roux et al., 2016
39_SRF	Global Oceans Viromes (GOV)	Indian Ocean	5	18.5918	66.622	0.0273237	31.2414	3.61212	0.0160644	Roux et al., 2016
41_SRF	Global Oceans Viromes (GOV)	Indian Ocean	5	14.6059	69.9776	0.0215376	2.09361	6.67581	0.0979976	Roux et al., 2016
42_SRF	Global Oceans Viromes (GOV)	Indian Ocean	5	6.0001	73.8955	0.00192677	2.6213	9.83556	0.0653889	Roux et al., 2016
45_SRF	Global Oceans Viromes (GOV)	Indian Ocean	5	0.0033	71.6428	0.032982	6.72369	30.3835	0.101601	Roux et al., 2016
46_SRF	Global Oceans Viromes (GOV)	Indian Ocean	5	-0.6625	73.161	0.475511	35.2666	14.3853	0.046718	Roux et al., 2016
48_SRF	Global Oceans Viromes (GOV)	Indian Ocean	5	-9.3921	66.4228	0	1.70292	13.1192	0.171725	Roux et al., 2016
52_SRF	Global Oceans Viromes (GOV)	Indian Ocean	5	-16.957	53.9801	0.000939323	3.24812	8.45032	0.124874	Roux et al., 2016
56_SRF	Global Oceans Viromes (GOV)	Indian Ocean	5	-15.3424	43.2965	0.0328855	25.7196	13.6551	0.538918	Roux et al., 2016
62_SRF	Global Oceans Viromes (GOV)	Indian Ocean	5	-22.3368	40.3412	0.0357446	43.9865	29.5355	5.35309	Roux et al., 2016
64_SRF	Global Oceans Viromes (GOV)	Indian Ocean	5	-29.5019	37.9889	0.0101781	15.2699	9.37039	0.299497	Roux et al., 2016
65_SRF	Global Oceans Viromes (GOV)	Indian Ocean	5	-35.1728	26.2868	0.0309389	19.7237	13.5451	0.636516	Roux et al., 2016
66_SRF	Global Oceans Viromes (GOV)	South Atlantic Ocean	5	-34.9449	17.9189	0.000384952	1.00004	0.755274	0.0832913	Roux et al., 2016
67_SRF	Global Oceans Viromes (GOV)	South Atlantic Ocean	5	-32.2401	17.7103	0.00211096	0.774969	0.0379073	0.00140047	Roux et al., 2016
68_SRF	Global Oceans Viromes (GOV)	South Atlantic Ocean	5	-31.0266	4.665	0.000525876	0.469664	0.253919	0.0804586	Roux et al., 2016
70_SRF	Global Oceans Viromes (GOV)	South Atlantic Ocean	5	-20.4091	-3.1759	0.0172761	1.35099	7.39567	0.10644	Roux et al., 2016
72_SRF	Global Oceans Viromes (GOV)	South Atlantic Ocean	5	-8.7789	-17.9099	0.000296288	4.5142	6.24635	0.0937737	Roux et al., 2016
76_SRF	Global Oceans Viromes (GOV)	South Atlantic Ocean	5	-20.9354	-35.1803	0.00071358	2.17686	1.28134	0.0410248	Roux et al., 2016
78_SRF	Global Oceans Viromes (GOV)	South Atlantic Ocean	5	-30.1367	-43.2899	0.013826	9.34044	4.38079	0.216632	Roux et al., 2016
82_SRF	Global Oceans Viromes (GOV)	South Atlantic Ocean	5	-47.1863	-58.2902	0	0.0335331	0.0201009	0.0055356	Roux et al., 2016
84_SRF	Global Oceans Viromes (GOV)	Southern Ocean	5	-62.0385	-49.529	0	0.00193558	0.00231434	0	Roux et al., 2016
85_SRF	Global Oceans Viromes (GOV)	Southern Ocean	5	-60.2287	-60.6476	0.000720341	0.0319787	0.0366873	0	Roux et al., 2016
100_SRF	Global Oceans Viromes (GOV)	South Pacific Ocean	5	-13.0023	-95.9759	0.000324236	0.25271	2.05008	0.171208	Roux et al., 2016
102_SRF	Global Oceans Viromes (GOV)	South Pacific Ocean	5	-5.2529	-85.1545	0.000869013	0.716089	1.83331	0.0643001	Roux et al., 2016
109_SRF	Global Oceans Viromes (GOV)	North Pacific Ocean	5	1.9928	-84.5766	8.76177e-05	1.10575	2.67681	0.0930801	Roux et al., 2016
111_SRF	Global Oceans Viromes (GOV)	South Pacific Ocean	5	-16.9601	-100.633	0	0.714065	1.65119	0.0725687	Roux et al., 2016
122_SRF	Global Oceans Viromes (GOV)	South Pacific Ocean	5	-8.9971	-139.196	9.17747e-05	0.13748	0.632776	0.0934887	Roux et al., 2016
123_SRF	Global Oceans Viromes (GOV)	South Pacific Ocean	5	-8.9068	-140.283	0.00560014	0.50577	0.872172	0.0475705	Roux et al., 2016
124_SRF	Global Oceans Viromes (GOV)	South Pacific Ocean	5	-9.1504	-140.522	0.00201411	0.536865	1.19513	0.0832705	Roux et al., 2016
125_SRF	Global Oceans Viromes (GOV)	South Pacific Ocean	5	-8.9111	-142.557	0.00184317	6.32885	0.805823	0.0703066	Roux et al., 2016
137_SRF	Global Oceans Viromes (GOV)	North Pacific Ocean	5	14.2035	-116.626	0.00193234	2.63979	1.05071	0.135025	Roux et al., 2016
138_SRF	Global Oceans Viromes (GOV)	North Pacific Ocean	5	6.3332	-102.943	0	3.41497	37.5068	0.105606	Roux et al., 2016
DC6	South China Sea Virome (SCSV)	South China Sea	5	15.2366	114.853	0.0493967	5.51855	9.60142	1.48561	Liang et al., 2019
DC2	South China Sea Virome (SCSV)	South China Sea	5	16.5563	115.457	0.0117094	14.1178	6.94523	4.1309	Liang et al., 2019
Seats	South China Sea Virome (SCSV)	South China Sea	5	18.0136	115.959	0.0150977	7.47621	6.20863	0.792895	Liang et al., 2019
E1	South China Sea Virome (SCSV)	South China Sea	5	21.0052	119.57	0.00236654	8.45378	6.77547	1.71446	Liang et al., 2019
F2	South China Sea Virome (SCSV)	South China Sea	5	22.1163	123.018	0	0.445553	2.60073	0.0208613	Roux et al., 2016
18_DCM	Global Oceans Viromes (GOV)	Mediterranean Sea	60	35.7528	14.2765	0.0072515	17.3303	0.361741	1.83652	Roux et al., 2016
23_DCM	Global Oceans Viromes (GOV)	Mediterranean Sea	55	42.1735	17.7252	0.0312154	1.58471	0.0121723	1.53008	Roux et al., 2016
25_DCM	Global Oceans Viromes (GOV)	Mediterranean Sea	50	39.3991	19.3997	0.027791	2.49504	0.0451616	3.39164	Roux et al., 2016
30_DCM	Global Oceans Viromes (GOV)	Mediterranean Sea	70	33.9235	32.8118	0.00366708	3.21073	0.0324167	10.4382	Roux et al., 2016
32_DCM	Global Oceans Viromes (GOV)	Red Sea	80	23.4183	37.245	0.0106427	1.03471	0.297902	0.768097	Roux et al., 2016
34_DCM	Global Oceans Viromes (GOV)	Red Sea	60	18.4417	39.8567	0.0221558	3.35476	0.112258	0.059607	Roux et al., 2016
36_DCM	Global Oceans Viromes (GOV)	Indian Ocean	17	20.8222	63.5133	0.0209122	6.24387	0.0371982	0.000296975	Roux et al., 2016
38_DCM	Global Oceans Viromes (GOV)	Indian Ocean	25	19.0284	64.5126	0.00440866	11.355	0.803754	0.0145441	Roux et al., 2016
39_DCM	Global Oceans Viromes (GOV)	Indian Ocean	25	18.5839	66.4727	0.0139565	32.6257	6.55603	0.0219625	Roux et al., 2016
41_DCM	Global Oceans Viromes (GOV)	Indian Ocean	60	14.5536	70.0128	0.151056	33.6271	3.39798	0.066855	Roux et al., 2016
42_DCM	Global Oceans Viromes (GOV)	Indian Ocean	80	5.9998	73.9067	0.347526	19.1892	3.34445	0.0544916	Roux et al., 2016
52_DCM	Global Oceans Viromes (GOV)	Indian Ocean	75	-16.9534	53.9601	0.0072129	21.1697	9.44449	0.0820407	Roux et al., 2016
58_DCM	Global Oceans Viromes (GOV)	Indian Ocean	66	-17.2855	42.2866	0.0526701	35.371	32.8543	0.721141	Roux et al., 2016
64_DCM	Global Oceans Viromes (GOV)	Indian Ocean	65	-29.5333	37.9117	0.00731282	20.1223	12.5809	0.195746	Roux et al., 2016
65_DCM	Global Oceans Viromes (GOV)	Indian Ocean	30	-35.2421	26.3048	0.0214787	15.4	10.0032	0.573663	Roux et al., 2016
66_DCM	Global Oceans Viromes (GOV)	South Atlantic Ocean	30	-34.8901	18.0459	0.000987087	0.692318	0.53193	0.0610535	Roux et al., 2016
68_DCM	Global Oceans Viromes (GOV)	South Atlantic Ocean	50	-31.027	4.6802	0.000132179	0.772224	0.448591	0.0613045	Roux et al., 2016
72_DCM	Global Oceans Viromes (GOV)	South Atlantic Ocean	100	-8.7296	-17.9604	0.10617	126.646	0.595731	0.0456826	Roux et al., 2016
76_DCM	Global Oceans Viromes (GOV)	South Atlantic Ocean	150	-21.0292	-35.3498	0.00415908	3.07223	1.71897	0.0486098	Roux et al., 2016
78_DCM	Global Oceans Viromes (GOV)	South Atlantic Ocean	120	-30.1484	-43.2705	0.000798359	3.37449	1.91836	0.200465	Roux et al., 2016
82_DCM	Global Oceans Viromes (GOV)	South Atlantic Ocean	40	-47.2007	-57.9446	9.12151e-05	0.16447	0.00275384	0.000264473	Roux et al., 2016
85_DCM	Global Oceans Viromes (GOV)	Southern Ocean	90	-62.2231	-49.2139	0	0.0130195	0	0.00773141	Roux et al., 2016
100_DCM	Global Oceans Viromes (GOV)	South Pacific Ocean	50	-12.9723	-96.0122	0.0383613	11.9472	1.99442	0.0221725	Roux et al., 2016
100_dDCM	Global Oceans Viromes (GOV)	South Pacific Ocean	177	-12.9794	-96.0232	0.0105577	0.392064	0.0127961	0.00525151	Roux et al., 2016
102_DCM	Global Oceans Viromes (GOV)	South Pacific Ocean	40	-5.2669	-85.2732	0.0696916	17.8193	0.124647	0.0126834	Roux et al., 2016
109_DCM	Global Oceans Viromes (GOV)	North Pacific Ocean	30	2.0299	-84.5546	0.000754336	2.55845	1.12118	0.218029	Roux et al., 2016
111_DCM	Global Oceans Viromes (GOV)	South Pacific Ocean	90	-16.9587	-100.675	0.0137245	137.563	1.41355	0.00505863	Roux et al., 2016
122_DCM	Global Oceans Viromes (GOV)	South Pacific Ocean	115	-9.0063	-139.139	0.00493225	13.072	0.0273971	0.0101238	Roux et al., 2016
137_DCM	Global Oceans Viromes (GOV)	North Pacific Ocean	40	14.2075	-116.647	0.0347371	49.9098	0.0796367	0.0221092	Roux et al., 2016
138_DCM	Global Oceans Viromes (GOV)	North Pacific Ocean	60	6.3378	-102.954	0.214847	20.6893	2.4747	0.0158467	Roux et al., 2016
123_MIX	Global Oceans Viromes (GOV)	South Pacific Ocean	150	-8.9109	-140.285	0.0143289	35.1992	0.0706953	0.00454546	Roux et al., 2016
124_MIX	Global Oceans Viromes (GOV)	South Pacific Ocean	120	-9.0714	-140.597	0.00340069	11.6208	0.348138	0.0346235	Roux et al., 2016
125_MIX	Global Oceans Viromes (GOV)	South Pacific Ocean	140	-8.8999	-142.546	0.00409754	7.31747	0.00528634	0.0015622	Roux et al., 2016
2014-Nov-5	ALOHA 2.0	North Pacific Ocean	5	22.75	158	0	22.3112	11.0453	2.08494	Luo et al., 2020
2014-Nov-25	ALOHA 2.0	North Pacific Ocean	25	22.75	158	0	20.8643	10.8375	2.03344	Luo et al., 2020
2014-Nov-45	ALOHA 2.0	North Pacific Ocean	45	22.75	158	0	26.3992	13.1973	2.28026	Luo et al., 2020
2014-Nov-75	ALOHA 2.0	North Pacific Ocean	75	22.75	158	0	21.2401	10.1462	1.97253	Luo et al., 2020
2014-Nov-100	ALOHA 2.0	North Pacific Ocean	100	22.75	158	0.00140727	24.8321	2.62051	2.06439	Luo et al., 2020
2014-Nov-125	ALOHA 2.0	North Pacific Ocean	125	22.75	158	0.0095652	5.77477	0.334037	0.0728303	Luo et al., 2020
2014-Nov-150	ALOHA 2.0	North Pacific Ocean	150	22.75	158	0.0242218	10.2928	0.214679	0.0276277	Luo et al., 2020
2014-Nov--175	ALOHA 2.0	North Pacific Ocean	175	22.75	158	0.018633	2.91145	0.0993212	0.00592088	Luo et al., 2020
2014-Nov-200	ALOHA 2.0	North Pacific Ocean	200	22.75	158	0.00636532	0.761534	0.0861603	0.0273579	Luo et al., 2020
2014-Nov-225	ALOHA 2.0	North Pacific Ocean	225	22.75	158	0.00404681	0.793571	0.0801629	0.0527512	Luo et al., 2020
2014-Nov-250	ALOHA 2.0	North Pacific Ocean	250	22.75	158	0.00244946	0.608978	0.040707	0.0318843	Luo et al., 2020
2014-Nov-500	ALOHA 2.0	North Pacific Ocean	500	22.75	158	0	0	0	0	Luo et al., 2020
2014-Dec-5	ALOHA 2.0	North Pacific Ocean	5	22.75	158	0.000647025	19.8334	6.93105	1.24304	Luo et al., 2020
2014-Dec-25	ALOHA 2.0	North Pacific Ocean	25	22.75	158	0.00172241	12.9512	4.48074	0.864901	Luo et al., 2020
2014-Dec-45	ALOHA 2.0	North Pacific Ocean	45	22.75	158	0.00138562	22.6584	8.29018	1.19635	Luo et al., 2020
2014-Dec-75	ALOHA 2.0	North Pacific Ocean	75	22.75	158	0.00382605	19.2746	6.14671	1.16309	Luo et al., 2020
2014-Dec-100	ALOHA 2.0	North Pacific Ocean	100	22.75	158	0.0577296	35.3442	2.42158	0.537719	Luo et al., 2020
2014-Dec-125	ALOHA 2.0	North Pacific Ocean	125	22.75	158	0.18158	16.4248	0.104228	0.150822	Luo et al., 2020
2014-Dec-150	ALOHA 2.0	North Pacific Ocean	150	22.75	158	0.0226927	10.1342	0.0984789	0.127453	Luo et al., 2020
2014-Dec-175	ALOHA 2.0	North Pacific Ocean	175	22.75	158	0.0305194	2.61963	0.0354013	0.000848569	Luo et al., 2020
2014-Dec-200	ALOHA 2.0	North Pacific Ocean	200	22.75	158	0.0323075	2.90261	0.0277926	0.00323842	Luo et al., 2020
2014-Dec-225	ALOHA 2.0	North Pacific Ocean	225	22.75	158	0.0128014	1.47347	0.0364986	0.00655124	Luo et al., 2020
2014-Dec-250	ALOHA 2.0	North Pacific Ocean	250	22.75	158	0	1.11742	0.0835207	0.029515	Luo et al., 2020
2014-Dec-500	ALOHA 2.0	North Pacific Ocean	500	22.75	158	0	0.100505	0.0226292	0.0037815	Luo et al., 2020
2015-Feb-5	ALOHA 2.0	North Pacific Ocean	5	22.75	158	0.00297487	9.41517	5.50969	0.749591	Luo et al., 2020
2015-Feb-25	ALOHA 2.0	North Pacific Ocean	25	22.75	158	0	9.0071	5.30554	0.610215	Luo et al., 2020
2015-Feb-45	ALOHA 2.0	North Pacific Ocean	45	22.75	158	0.0113035	9.41484	3.6429	0.809016	Luo et al., 2020
2015-Feb-75	ALOHA 2.0	North Pacific Ocean	75	22.75	158	0.00431382	8.4621	2.8635	0.574495	Luo et al., 2020
2015-Feb-100	ALOHA 2.0	North Pacific Ocean	100	22.75	158	0.00615894	9.38501	2.63932	0.551799	Luo et al., 2020
2015-Feb-125	ALOHA 2.0	North Pacific Ocean	125	22.75	158	0.00403886	8.46474	2.14899	0.327307	Luo et al., 2020
2015-Feb-150	ALOHA 2.0	North Pacific Ocean	150	22.75	158	0.0149906	7.86443	1.43799	0.184225	Luo et al., 2020
2015-Feb-175	ALOHA 2.0	North Pacific Ocean	175	22.75	158	0.0256947	5.15623	0.110012	0.0234431	Luo et al., 2020
2015-Feb-200	ALOHA 2.0	North Pacific Ocean	200	22.75	158	0.0164475	6.35621	0.171191	0.0193693	Luo et al., 2020
2015-Feb-225	ALOHA 2.0	North Pacific Ocean	225	22.75	158	0.0374039	5.78373	0.0771565	0.0374431	Luo et al., 2020
2015-Feb-250	ALOHA 2.0	North Pacific Ocean	250	22.75	158	0.0169204	2.04953	0.0337476	0.0215761	Luo et al., 2020
2015-Feb-500	ALOHA 2.0	North Pacific Ocean	500	22.75	158	0	0.0120192	0.0031241	0.00068874	Luo et al., 2020
2015-Mar-5	ALOHA 2.0	North Pacific Ocean	5	22.75	158	0.00178677	10.6224	7.59899	0.610339	Luo et al., 2020
2015-Mar-25	ALOHA 2.0	North Pacific Ocean	25	22.75	158	0.000739782	10.4986	7.33734	0.915281	Luo et al., 2020
2015-Mar-45	ALOHA 2.0	North Pacific Ocean	45	22.75	158	0.000762249	12.8839	8.06031	0.831084	Luo et al., 2020
2015-Mar-75	ALOHA 2.0	North Pacific Ocean	75	22.75	158	0	13.2234	7.97251	0.821831	Luo et al., 2020
2015-Mar-100	ALOHA 2.0	North Pacific Ocean	100	22.75	158	0.00167178	9.79541	5.52695	0.781336	Luo et al., 2020
2015-Mar-125	ALOHA 2.0	North Pacific Ocean	125	22.75	158	0.0085606	9.57975	3.91908	0.823361	Luo et al., 2020
2015-Mar-150	ALOHA 2.0	North Pacific Ocean	150	22.75	158	0.00803882	5.62151	2.35584	0.50385	Luo et al., 2020
2015-Mar-175	ALOHA 2.0	North Pacific Ocean	175	22.75	158	0.0176646	4.37994	0.681341	0.14099	Luo et al., 2020
2015-Mar-500	ALOHA 2.0	North Pacific Ocean	500	22.75	158	0	0.0159754	0.002394	0.00574023	Luo et al., 2020
2015-Apr-5	ALOHA 2.0	North Pacific Ocean	5	22.75	158	0	4.47838	5.06287	0.117146	Luo et al., 2020
2015-Apr-25	ALOHA 2.0	North Pacific Ocean	25	22.75	158	0.000921338	5.17435	6.36255	0.143435	Luo et al., 2020
2015-Apr-45	ALOHA 2.0	North Pacific Ocean	45	22.75	158	0	7.37747	7.32123	0.213198	Luo et al., 2020
2015-Apr-75	ALOHA 2.0	North Pacific Ocean	75	22.75	158	0.0135494	30.4124	2.51109	0.555943	Luo et al., 2020
2015-Apr-100	ALOHA 2.0	North Pacific Ocean	100	22.75	158	0.0473117	12.2607	0.818042	0.212363	Luo et al., 2020
2015-Apr-125	ALOHA 2.0	North Pacific Ocean	125	22.75	158	0.019085	5.26162	0.694909	0.0922144	Luo et al., 2020
2015-Apr-150	ALOHA 2.0	North Pacific Ocean	150	22.75	158	0.0041711	4.29269	0.818142	0.114356	Luo et al., 2020
2015-Apr-175	ALOHA 2.0	North Pacific Ocean	175	22.75	158	0.00954053	3.06406	0.470199	0.078535	Luo et al., 2020
2015-Apr-200	ALOHA 2.0	North Pacific Ocean	200	22.75	158	0.0105766	2.70084	0.338041	0.10349	Luo et al., 2020
2015-Apr-225	ALOHA 2.0	North Pacific Ocean	225	22.75	158	0.00267916	1.32915	0.116758	0.0357562	Luo et al., 2020
2015-Apr-250	ALOHA 2.0	North Pacific Ocean	250	22.75	158	0.00581957	0.611344	0.0164355	0.012934	Luo et al., 2020
2015-Apr-500	ALOHA 2.0	North Pacific Ocean	500	22.75	158	0	0.0950478	0.0386268	0	Luo et al., 2020
2015-May-5	ALOHA 2.0	North Pacific Ocean	5	22.75	158	0	6.29295	7.85332	0.145588	Luo et al., 2020
2015-May-25	ALOHA 2.0	North Pacific Ocean	25	22.75	158	0	7.74694	8.15634	0.179858	Luo et al., 2020
2015-May-45	ALOHA 2.0	North Pacific Ocean	45	22.75	158	0	11.7432	8.96102	0.324667	Luo et al., 2020
2015-May-75	ALOHA 2.0	North Pacific Ocean	75	22.75	158	0.00157928	61.6347	9.2543	3.26345	Luo et al., 2020
2015-May-100	ALOHA 2.0	North Pacific Ocean	100	22.75	158	0.00292242	43.4059	7.50735	1.33613	Luo et al., 2020
2015-May-125	ALOHA 2.0	North Pacific Ocean	125	22.75	158	0.00283467	24.9562	7.22162	0.957613	Luo et al., 2020
2015-May-150	ALOHA 2.0	North Pacific Ocean	150	22.75	158	0.0362906	9.67837	1.51473	0.218283	Luo et al., 2020
2015-May-175	ALOHA 2.0	North Pacific Ocean	175	22.75	158	0.028436	3.8485	0.334286	0.0891533	Luo et al., 2020
2015-May-200	ALOHA 2.0	North Pacific Ocean	200	22.75	158	0.00356308	4.06204	0.830497	0.128291	Luo et al., 2020
2015-May-225	ALOHA 2.0	North Pacific Ocean	225	22.75	158	0.00231861	3.19685	0.689208	0.0830076	Luo et al., 2020
2015-May-250	ALOHA 2.0	North Pacific Ocean	250	22.75	158	0.00620402	1.16363	0.0879335	0.0389978	Luo et al., 2020
2015-May-500	ALOHA 2.0	North Pacific Ocean	500	22.75	158	0	0.024695	0.00626648	0	Luo et al., 2020
2015-Jun-5	ALOHA 2.0	North Pacific Ocean	5	22.75	158	0	2.90683	7.62051	0.0540943	Luo et al., 2020
2015-Jun-25	ALOHA 2.0	North Pacific Ocean	25	22.75	158	0	3.27444	6.50108	0.04844	Luo et al., 2020
2015-Jun-45	ALOHA 2.0	North Pacific Ocean	45	22.75	158	0	7.60702	7.96873	0.0764393	Luo et al., 2020
2015-Jun-75	ALOHA 2.0	North Pacific Ocean	75	22.75	158	0	33.8555	10.8087	0.612068	Luo et al., 2020
2015-Jun-100	ALOHA 2.0	North Pacific Ocean	100	22.75	158	0	49.3081	11.6903	1.25681	Luo et al., 2020
2015-Jun-125	ALOHA 2.0	North Pacific Ocean	125	22.75	158	0.00773055	44.6098	5.10031	1.17075	Luo et al., 2020
2015-Jun-150	ALOHA 2.0	North Pacific Ocean	150	22.75	158	0.0414616	18.4709	0.728271	0.150949	Luo et al., 2020
2015-Jun-175	ALOHA 2.0	North Pacific Ocean	175	22.75	158	0.0147431	3.71705	0.486188	0.0570177	Luo et al., 2020
2015-Jun-200	ALOHA 2.0	North Pacific Ocean	200	22.75	158	0.00244895	3.04662	0.38152	0.0599868	Luo et al., 2020
2015-Jun-225	ALOHA 2.0	North Pacific Ocean	225	22.75	158	0.00283067	1.51957	0.187509	0.0598994	Luo et al., 2020
2015-Jun-500	ALOHA 2.0	North Pacific Ocean	500	22.75	158	0	0.0548591	0.00461822	0.00135656	Luo et al., 2020
2015-Jul-5	ALOHA 2.0	North Pacific Ocean	5	22.75	158	0.00114083	3.1396	5.51961	0.0419544	Luo et al., 2020
2015-Jul-25	ALOHA 2.0	North Pacific Ocean	25	22.75	158	0.00348592	2.97826	5.15091	0.0383954	Luo et al., 2020
2015-Jul-45	ALOHA 2.0	North Pacific Ocean	45	22.75	158	0	10.853	9.47851	0.0740574	Luo et al., 2020
2015-Jul-75	ALOHA 2.0	North Pacific Ocean	75	22.75	158	0.00384768	46.7661	7.2038	0.55548	Luo et al., 2020
2015-Jul-100	ALOHA 2.0	North Pacific Ocean	100	22.75	158	0.189978	33.8084	0.342233	0.0294189	Luo et al., 2020
2015-Jul-125	ALOHA 2.0	North Pacific Ocean	125	22.75	158	0.0454158	75.3635	4.76798	0.19624	Luo et al., 2020
2015-Jul-150	ALOHA 2.0	North Pacific Ocean	150	22.75	158	0.036665	3.5282	0.219972	0.0348018	Luo et al., 2020
2015-Jul-175	ALOHA 2.0	North Pacific Ocean	175	22.75	158	0.00299401	2.09499	0.280925	0.0526621	Luo et al., 2020
2015-Jul-200	ALOHA 2.0	North Pacific Ocean	200	22.75	158	0.00604423	1.13246	0.0865586	0.0521951	Luo et al., 2020
2015-Jul-225	ALOHA 2.0	North Pacific Ocean	225	22.75	158	0.00534698	0.47915	0.0163298	0.00852934	Luo et al., 2020
2015-Jul-500	ALOHA 2.0	North Pacific Ocean	500	22.75	158	0	0.0389046	0.00895687	0.00131095	Luo et al., 2020
2015-Aug-5	ALOHA 2.0	North Pacific Ocean	5	22.75	158	0.00433032	4.41676	4.01794	0.0450572	Luo et al., 2020
2015-Aug-25	ALOHA 2.0	North Pacific Ocean	25	22.75	158	0.00677957	4.93909	4.25169	0.0243266	Luo et al., 2020
2015-Aug-45	ALOHA 2.0	North Pacific Ocean	45	22.75	158	0.00100923	30.7571	7.74322	0.105593	Luo et al., 2020
2015-Aug-75	ALOHA 2.0	North Pacific Ocean	75	22.75	158	0.000782216	66.4	5.66599	0.11346	Luo et al., 2020
2015-Aug-100	ALOHA 2.0	North Pacific Ocean	100	22.75	158	0.0237937	31.7854	1.32223	0.0294403	Luo et al., 2020
2015-Aug-125	ALOHA 2.0	North Pacific Ocean	125	22.75	158	0.0325199	1.84138	0.0871796	0.0247193	Luo et al., 2020
2015-Aug-150	ALOHA 2.0	North Pacific Ocean	150	22.75	158	0.00561692	1.06131	0.0562902	0.0215071	Luo et al., 2020
2015-Aug-175	ALOHA 2.0	North Pacific Ocean	175	22.75	158	0.00224265	0.887668	0.0420535	0.0274157	Luo et al., 2020
2015-Aug-200	ALOHA 2.0	North Pacific Ocean	200	22.75	158	0.00455034	0.621332	0.0253227	0.0325681	Luo et al., 2020
2015-Aug-225	ALOHA 2.0	North Pacific Ocean	225	22.75	158	0.000575622	0.332913	0.00360351	0.00513005	Luo et al., 2020
2015-Aug-250	ALOHA 2.0	North Pacific Ocean	250	22.75	158	0.000535988	0.220676	0.00336058	0.00118827	Luo et al., 2020
2015-Aug-500	ALOHA 2.0	North Pacific Ocean	500	22.75	158	0	0.0121079	0	0	Luo et al., 2020
2015-Oct-5	ALOHA 2.0	North Pacific Ocean	5	22.75	158	0	8.70758	4.79443	0.0802996	Luo et al., 2020
2015-Oct-25	ALOHA 2.0	North Pacific Ocean	25	22.75	158	0	9.52629	4.89017	0.101731	Luo et al., 2020
2015-Oct-45	ALOHA 2.0	North Pacific Ocean	45	22.75	158	0	9.45884	4.93195	0.0574029	Luo et al., 2020
2015-Oct-75	ALOHA 2.0	North Pacific Ocean	75	22.75	158	0.0121965	48.6986	5.99437	0.249904	Luo et al., 2020
2015-Oct-100	ALOHA 2.0	North Pacific Ocean	100	22.75	158	0.0588217	38.3203	0.731918	0.0198536	Luo et al., 2020
2015-Oct-125	ALOHA 2.0	North Pacific Ocean	125	22.75	158	0.136399	8.78056	0.0507909	0.00851628	Luo et al., 2020
2015-Oct-150	ALOHA 2.0	North Pacific Ocean	150	22.75	158	0.0283761	1.8076	0.0646899	0.0438761	Luo et al., 2020
2015-Oct-175	ALOHA 2.0	North Pacific Ocean	175	22.75	158	0.00956599	0.947743	0.0707292	0.0590467	Luo et al., 2020
2015-Oct-200	ALOHA 2.0	North Pacific Ocean	200	22.75	158	0.00291055	0.704474	0.0210631	0.0775941	Luo et al., 2020
2015-Oct-225	ALOHA 2.0	North Pacific Ocean	225	22.75	158	0.000415352	0.43777	0.03009	0.058939	Luo et al., 2020
2015-Oct-250	ALOHA 2.0	North Pacific Ocean	250	22.75	158	0	0.323847	0.0170248	0.0315016	Luo et al., 2020
2015-Oct-500	ALOHA 2.0	North Pacific Ocean	500	22.75	158	0	0.00577583	0.00117102	0	Luo et al., 2020
2015-Nov-5	ALOHA 2.0	North Pacific Ocean	5	22.75	158	0	12.8676	3.76779	0.183464	Luo et al., 2020
2015-Nov-25	ALOHA 2.0	North Pacific Ocean	25	22.75	158	0	13.4002	4.06264	0.216724	Luo et al., 2020
2015-Nov-45	ALOHA 2.0	North Pacific Ocean	45	22.75	158	0.000510157	16.4008	5.68776	0.238913	Luo et al., 2020
2015-Nov-75	ALOHA 2.0	North Pacific Ocean	75	22.75	158	0	30.8503	4.85425	0.88283	Luo et al., 2020
2015-Nov-100	ALOHA 2.0	North Pacific Ocean	100	22.75	158	0.014057	21.8121	1.46614	0.113754	Luo et al., 2020
2015-Nov-125	ALOHA 2.0	North Pacific Ocean	125	22.75	158	0.0347736	9.21951	0.105116	0.0866696	Luo et al., 2020
2015-Nov-150	ALOHA 2.0	North Pacific Ocean	150	22.75	158	0.0181728	3.98136	0.0491907	0.0655117	Luo et al., 2020
2015-Nov-175	ALOHA 2.0	North Pacific Ocean	175	22.75	158	0.00382052	1.03576	0.0213621	0.0605588	Luo et al., 2020
2015-Nov-200	ALOHA 2.0	North Pacific Ocean	200	22.75	158	0.00117034	0.323868	0.0107925	0.0330292	Luo et al., 2020
2015-Nov-225	ALOHA 2.0	North Pacific Ocean	225	22.75	158	0	0.0652603	0.00143418	0.00213105	Luo et al., 2020
2015-Nov-250	ALOHA 2.0	North Pacific Ocean	250	22.75	158	0	0.187894	0.0105124	0.010637	Luo et al., 2020
2015-Nov-500	ALOHA 2.0	North Pacific Ocean	500	22.75	158	0	0.0161169	0.000871486	0.00192256	Luo et al., 2020
2015-Dec-5	ALOHA 2.0	North Pacific Ocean	5	22.75	158	0.000335413	15.2115	4.33133	0.210923	Luo et al., 2020
2015-Dec-25	ALOHA 2.0	North Pacific Ocean	25	22.75	158	0.000392886	13.4036	3.96945	0.21768	Luo et al., 2020
2015-Dec-45	ALOHA 2.0	North Pacific Ocean	45	22.75	158	0	15.1685	4.4498	0.248129	Luo et al., 2020
2015-Dec-75	ALOHA 2.0	North Pacific Ocean	75	22.75	158	0	14.1234	4.48322	0.199587	Luo et al., 2020
2015-Dec-100	ALOHA 2.0	North Pacific Ocean	100	22.75	158	0.00623975	16.1408	2.86978	0.591714	Luo et al., 2020
2015-Dec-125	ALOHA 2.0	North Pacific Ocean	125	22.75	158	0.018173	17.5013	0.957347	0.040644	Luo et al., 2020
2015-Dec-150	ALOHA 2.0	North Pacific Ocean	150	22.75	158	0.0476165	10.9805	0.171771	0.024	Luo et al., 2020
2015-Dec-175	ALOHA 2.0	North Pacific Ocean	175	22.75	158	0.0253755	5.02681	0.0969564	0.0792481	Luo et al., 2020
2015-Dec-200	ALOHA 2.0	North Pacific Ocean	200	22.75	158	0.00783819	2.49996	0.123222	0.0544056	Luo et al., 2020
2015-Dec-225	ALOHA 2.0	North Pacific Ocean	225	22.75	158	0.00356577	0.655104	0.0203544	0.0400259	Luo et al., 2020
2015-Dec-250	ALOHA 2.0	North Pacific Ocean	250	22.75	158	0.000341716	0.416159	0.014952	0.0401466	Luo et al., 2020
2015-Dec-500	ALOHA 2.0	North Pacific Ocean	500	22.75	158	0	0.0220706	0.00266148	0.000334148	Luo et al., 2020
2016-Jan-5	ALOHA 2.0	North Pacific Ocean	5	22.75	158	0.000432664	12.4513	4.12639	0.195372	Luo et al., 2020
2016-Jan-25	ALOHA 2.0	North Pacific Ocean	25	22.75	158	0	13.1239	4.02393	0.252785	Luo et al., 2020
2016-Jan-45	ALOHA 2.0	North Pacific Ocean	45	22.75	158	0.00365058	11.4573	4.13861	0.224207	Luo et al., 2020
2016-Jan-75	ALOHA 2.0	North Pacific Ocean	75	22.75	158	0	12.3833	3.80514	0.262279	Luo et al., 2020
2016-Jan-100	ALOHA 2.0	North Pacific Ocean	100	22.75	158	0.00406927	19.3529	2.08383	0.487037	Luo et al., 2020
2016-Jan-125	ALOHA 2.0	North Pacific Ocean	125	22.75	158	0.116549	17.3016	0.303706	0.0655462	Luo et al., 2020
2016-Jan-150	ALOHA 2.0	North Pacific Ocean	150	22.75	158	0.0688283	11.3115	0.217374	0.0381916	Luo et al., 2020
2016-Jan-175	ALOHA 2.0	North Pacific Ocean	175	22.75	158	0.0380013	4.60517	0.0730647	0.0176067	Luo et al., 2020
2016-Jan-200	ALOHA 2.0	North Pacific Ocean	200	22.75	158	0.0213918	5.01137	0.0567977	0.0194034	Luo et al., 2020
2016-Jan-225	ALOHA 2.0	North Pacific Ocean	225	22.75	158	0.00955717	0.867196	0.0206896	0.0222142	Luo et al., 2020
2016-Jan-250	ALOHA 2.0	North Pacific Ocean	250	22.75	158	0.00210979	0.430765	0.0251255	0.0265948	Luo et al., 2020
2016-Jan-500	ALOHA 2.0	North Pacific Ocean	500	22.75	158	0	0	0	0	Luo et al., 2020
2016-Feb-5	ALOHA 2.0	North Pacific Ocean	5	22.75	158	0.00332879	10.4738	4.28145	0.219103	Luo et al., 2020
2016-Feb-25	ALOHA 2.0	North Pacific Ocean	25	22.75	158	0	11.7746	4.09055	0.227576	Luo et al., 2020
2016-Feb-45	ALOHA 2.0	North Pacific Ocean	45	22.75	158	0.011846	10.9844	3.02299	0.264953	Luo et al., 2020
2016-Feb-75	ALOHA 2.0	North Pacific Ocean	75	22.75	158	0.00123993	10.4776	3.36294	0.104467	Luo et al., 2020
2016-Feb-100	ALOHA 2.0	North Pacific Ocean	100	22.75	158	0.00449907	12.0509	3.10125	0.174148	Luo et al., 2020
2016-Feb-125	ALOHA 2.0	North Pacific Ocean	125	22.75	158	0.0271534	9.71916	0.990971	0.133871	Luo et al., 2020
2016-Feb-150	ALOHA 2.0	North Pacific Ocean	150	22.75	158	0.0325331	9.63344	0.133102	0.0860891	Luo et al., 2020
2016-Feb-175	ALOHA 2.0	North Pacific Ocean	175	22.75	158	0.0214504	6.40745	0.0327196	0.0280941	Luo et al., 2020
2016-Feb-200	ALOHA 2.0	North Pacific Ocean	200	22.75	158	0.0287723	6.76819	0.0232591	0.0516095	Luo et al., 2020
2016-Feb-225	ALOHA 2.0	North Pacific Ocean	225	22.75	158	0.0127352	4.62897	0.0110625	0.0370342	Luo et al., 2020
2016-Feb-250	ALOHA 2.0	North Pacific Ocean	250	22.75	158	0.00212771	0.843394	0.0106455	0.0236638	Luo et al., 2020
2016-Feb-500	ALOHA 2.0	North Pacific Ocean	500	22.75	158	0	0.0108034	0.00167572	0.000726588	Luo et al., 2020
2016-Mar-5	ALOHA 2.0	North Pacific Ocean	5	22.75	158	0.00244584	10.0221	4.80852	0.204458	Luo et al., 2020
2016-Mar-25	ALOHA 2.0	North Pacific Ocean	25	22.75	158	0.00119636	9.3716	4.90304	0.190905	Luo et al., 2020
2016-Mar-45	ALOHA 2.0	North Pacific Ocean	45	22.75	158	0.0037564	9.34343	4.5211	0.157121	Luo et al., 2020
2016-Mar-75	ALOHA 2.0	North Pacific Ocean	75	22.75	158	0	9.62137	4.74006	0.164695	Luo et al., 2020
2016-Mar-100	ALOHA 2.0	North Pacific Ocean	100	22.75	158	0.0011406	11.433	5.48046	0.181926	Luo et al., 2020
2016-Mar-125	ALOHA 2.0	North Pacific Ocean	125	22.75	158	0.0848234	8.73647	1.02095	0.0669286	Luo et al., 2020
2016-Mar-150	ALOHA 2.0	North Pacific Ocean	150	22.75	158	0.0501662	4.25183	0.0443506	0.00186556	Luo et al., 2020
2016-Mar-175	ALOHA 2.0	North Pacific Ocean	175	22.75	158	0.0192947	2.43589	0.0279665	0.00515245	Luo et al., 2020
2016-Mar-200	ALOHA 2.0	North Pacific Ocean	200	22.75	158	0.0124034	4.38768	0.029213	0.0405271	Luo et al., 2020
2016-Mar-225	ALOHA 2.0	North Pacific Ocean	225	22.75	158	0.00796568	3.17795	0.0185057	0.0347936	Luo et al., 2020
2016-Mar-250	ALOHA 2.0	North Pacific Ocean	250	22.75	158	0.00139841	0.449656	0.0227219	0.00620563	Luo et al., 2020
2016-Mar-500	ALOHA 2.0	North Pacific Ocean	500	22.75	158	0	0.0192574	0.00554447	0	Luo et al., 2020
2016-Apr-5	ALOHA 2.0	North Pacific Ocean	5	22.75	158	0.00184747	7.66366	5.64088	0.0571983	Luo et al., 2020
2016-Apr-25	ALOHA 2.0	North Pacific Ocean	25	22.75	158	0	7.80963	5.55371	0.0705848	Luo et al., 2020
2016-Apr-45	ALOHA 2.0	North Pacific Ocean	45	22.75	158	0	8.211	6.81574	0.0712281	Luo et al., 2020
2016-Apr-75	ALOHA 2.0	North Pacific Ocean	75	22.75	158	0.00239003	8.264	5.06145	0.133821	Luo et al., 2020
2016-Apr-100	ALOHA 2.0	North Pacific Ocean	100	22.75	158	0.00138863	13.0431	5.06483	0.178546	Luo et al., 2020
2016-Apr-125	ALOHA 2.0	North Pacific Ocean	125	22.75	158	0.0526118	14.3998	2.54952	0.147981	Luo et al., 2020
2016-Apr-175	ALOHA 2.0	North Pacific Ocean	175	22.75	158	0.0901539	9.99262	0.322047	0.0362288	Luo et al., 2020
2016-Apr-200	ALOHA 2.0	North Pacific Ocean	200	22.75	158	0.0276757	3.99169	0.0242737	0.00638482	Luo et al., 2020
2016-Apr-225	ALOHA 2.0	North Pacific Ocean	225	22.75	158	0.0245687	5.83624	0.0395408	0.0511101	Luo et al., 2020
2016-Apr-250	ALOHA 2.0	North Pacific Ocean	250	22.75	158	0.0139472	8.74691	0.0569048	0.0810681	Luo et al., 2020
2016-Apr-500	ALOHA 2.0	North Pacific Ocean	500	22.75	158	0	0.0229755	0.00785523	0	Luo et al., 2020
Reference
Roux S, Brum JR, Dutilh BE, Sunagawa S, Duhaime MB, Loy A, et al. Ecogenomics and potential biogeochemical impacts of globally abundant ocean viruses. Nature. 2016;537(7622):689-693.
Luo E, Eppley JM, Romano AE, Mende DR, DeLong EF. Double-stranded DNA virioplankton dynamics and reproductive strategies in the oligotrophic open ocean water column. ISME J. 2020;14(5):1304-1315.
Liang Y, Wang L, Wang Z, Zhao J, Yang Q, Wang M, et al. Metagenomic analysis of the diversity of DNA viruses in the surface and deep sea of the South China Sea. Front. Microbiol. 2019;10:1951.
